# Supplementary material for: Azithromycin Susceptibility Testing and Molecular Investigation of Neisseria gonorrhoeae Isolates Collected in Russia, 2020–2021
Source: Antibiotics (Basel). 2023 Jan 13;12(1):170. doi: 10.3390/antibiotics12010170 (PMC9854565; doi:10.3390/antibiotics12010170)
Supplement: Supplementary file 1 [file antibiotics-12-00170-s001.zip]

Archive with 2 entries (2 files):
- Table_S2.xlsx
- Table_S1.xlsx
