# Supplementary material for: Azithromycin Susceptibility Testing and Molecular Investigation of Neisseria gonorrhoeae Isolates Collected in Russia, 2020–2021
Source: Antibiotics (Basel). 2023 Jan 13;12(1):170. doi: 10.3390/antibiotics12010170 (PMC9854565; doi:10.3390/antibiotics12010170)
Supplement: Supplementary file 1 [file antibiotics-12-00170-s001.zip › Table_S2.xlsx]

## Sheet: Лист1
Table S2. Link between mtrR and mtrD allele types of N. gonorrhoeae isolates collected in the Russian Federation in 2020-2021
mtrR ↔ mtrD	Number of isolates	Sample code	mtrRallele (NG-STAR)	mtrD allele (PubMLST)
432 ↔ 937	2	10919	432	937
		11154	432	937
288 ↔ 937	2	11153	288	937
		10904	288	937
288 ↔ 3888	2	11149	288	3888
		11114	288	3888
455 ↔ 908	2	11035	455	908
		10902	455	908
526 ↔ 628	2	10969	526	628
		10956	526	628
111 ↔ 908	2	11009	528	908
		11010	528	908
25 ↔ 937	3	11044	25	937
		10957	25	937
		10952	25	937
129 ↔ 628	3	11028	129	628
		10921	129	628
		10943	129	628
142 ↔ 670	3	10970	142	670
		10908	142	670
		11122	142	670
270 ↔ 937	3	11012	270	937
		11027	270	937
		11054	270	937
274 ↔ 937	3	11123	274	937
		11140	274	937
		11108	274	937
445 ↔ 908	3	11023	445	908
		11046	445	908
		11048	445	908
445 ↔ 3353	3	11116	445	3353
		11024	445	3353
		11144	445	3353
485 ↔ 3353	4	11008	530	3353
		11143	530	3353
		10925	530	3353
		10909	530	3353
142 ↔ 908	4	11026	142	908
		11014	142	908
		11110	142	908
		11126	142	908
288 ↔ 908	4	11152	288	908
		11101	288	908
		11032	288	908
		10591	288	908
374 ↔ 628	4	10983	374	628
		10930	374	628
		10962	374	628
		10981	374	628
432 ↔ 3359	4	11100	432	3359
		11105	432	3359
		11107	432	3359
		11103	432	3359
19 ↔ 908	5	11155	19	908
		10949	19	908
		10961	19	908
		11147	19	908
		11045	19	908
299 ↔ 908	5	11016	299	908
		11132	299	908
		11015	299	908
		11042	299	908
		11136	299	908
445 ↔ 628	10	10948	445	628
		10937	445	628
		10939	445	628
		10960	445	628
		10928	445	628
		10929	445	628
		10938	445	628
		11139	445	628
		10901	445	628
		10910	445	628
62 ↔ 908	12	10935	62	908
		11043	62	908
		10941	62	908
		10946	62	908
		10958	62	908
		11134	62	908
		11104	62	908
		11145	62	908
		10945	62	908
		11037	62	908
		10934	62	908
		10959	62	908
219 ↔ 628	15	11051	219	628
		11052	219	628
		11053	219	628
		10932	219	628
		10933	219	628
		10942	219	628
		10944	219	628
		11038	219	628
		11049	219	628
		11056	219	628
		11007	219	628
		10922	219	628
		10911	219	628
		10920	219	628
		10923	219	628
122 ↔ 937	20	11121	122	937
		11133	122	937
		11118	122	937
		11102	122	937
		11138	122	937
		11113	122	937
		11109	122	937
		10950	122	937
		10963	122	937
		11112	122	937
		11119	122	937
		11137	122	937
		10988	122	937
		10967	122	937
		11111	122	937
		10966	122	937
		10913	122	937
		11117	122	937
		10968	122	937
		11039	122	937
485 ↔ 3353	20	10927	485	3353
		10926	485	3353
		11018	485	3353
		10954	485	3353
		11124	485	3353
		11131	485	3353
		11151	485	3353
		11150	485	3353
		11115	485	3353
		11120	485	3353
		11129	485	3353
		11135	485	3353
		11106	485	3353
		10955	485	3353
		10924	485	3353
		10900	485	3353
		10903	485	3353
		10915	485	3353
		10918	485	3353
		10914	485	3353
		11041	5	628
		10953	25	3353
		10947	69	628
		10604	113	908
		11128	122	908
		10940	122	3353
		11130	216	937
		10982	232	908
		10984	256	937
		11148	432	3354
		11057	445	937
		11040	500	628
		11141	525	937
		11125	529	3353
		10951	526	3353
