# Supplementary material for: Azithromycin Susceptibility Testing and Molecular Investigation of Neisseria gonorrhoeae Isolates Collected in Russia, 2020–2021
Source: Antibiotics (Basel). 2023 Jan 13;12(1):170. doi: 10.3390/antibiotics12010170 (PMC9854565; doi:10.3390/antibiotics12010170)
Supplement: Supplementary file 1 [file antibiotics-12-00170-s001.zip › Table_S1.xlsx]

## Sheet: Лист1
Table S1. Characteristics of N. gonorrhoeae isolates collected in the Russian Federation in 2020-2021
Note: ermA, ermB, ermC, ermF, and mefA genes were not found in the isolates under study
№	Group	Number of isolates	Azithromycin MIC (mg/L)		Sample code	NG-MAST	mtrR profile (NG-STAR)									mtrD profile (PubMLST)			23S rRNA mutations
			Group median	Isolate			mtrRallele	MG-like promoter	–35delA	–10insT	Ala39Thr	Gly45Asp	Gly45Ser	Ala86Thr	His105Tyr	mtrDallele	Ser821Ala	Lys823Glu	C2611T (rrnA)	C2611T (rrnB)	C2611T (rrnC)	C2611T (rrnD)
1	I	12	0.06	0.03	11026	5742	142	-	-	-	-	-	-	-	+	908	-	-	-	-	-	-
2	I			0.03	11016	5742	299	-	-	-	-	-	-	-	+	908	-	-	-	-	-	-
3	I			0.03	11132	20270	299	-	-	-	-	-	-	-	+	908	-	-	-	-	-	-
4	I			0.03	11012	20609	270	-	-	-	-	-	-	-	+	937	-	-	-	-	-	-
5	I			0.06	11014	5742	142	-	-	-	-	-	-	-	+	908	-	-	-	-	-	-
6	I			0.06	11015	5742	299	-	-	-	-	-	-	-	+	908	-	-	-	-	-	-
7	I			0.06	11042	20613	299	-	-	-	-	-	-	-	+	908	-	-	-	-	-	-
8	I			0.12	11027	5718	270	-	-	-	-	-	-	-	+	937	-	-	-	-	-	-
9	I			0.12	11054	5718	270	-	-	-	-	-	-	-	+	937	-	-	-	-	-	-
10	I			0.12	11110	9575	142	-	-	-	-	-	-	-	+	908	-	-	-	-	-	-
11	I			0.12	11136	20270	299	-	-	-	-	-	-	-	+	908	-	-	-	-	-	-
12	I			0.06	11126	20292	142	-	-	-	-	-	-	-	+	908	-	-	-	-	-	-
13	II	47	0.12	0.03	10948	228	445	-	-	-	-	-	-	+	-	628	-	-	-	-	-	-
14	II			0.06	10935	228	62	-	-	-	+	-	+	+	-	908	-	-	-	-	-	-
15	II			0.06	10937	228	445	-	-	-	-	-	-	+	-	628	-	-	-	-	-	-
16	II			0.06	10939	228	445	-	-	-	-	-	-	+	-	628	-	-	-	-	-	-
17	II			0.06	10960	228	445	-	-	-	-	-	-	+	-	628	-	-	-	-	-	-
18	II			0.12	11051	228	219	-	-	-	-	-	-	+	-	628	-	-	-	-	-	-
19	II			0.12	11052	228	219	-	-	-	-	-	-	+	-	628	-	-	-	-	-	-
20	II			0.12	11053	228	219	-	-	-	-	-	-	+	-	628	-	-	-	-	-	-
21	II			0.25	11035	228	455	-	-	-	-	-	-	+	-	908	-	-	-	-	-	-
22	II			0.06	10932	807	219	-	-	-	-	-	-	+	-	628	-	-	-	-	-	-
23	II			0.06	10933	807	219	-	-	-	-	-	-	+	-	628	-	-	-	-	-	-
24	II			0.06	10928	807	445	-	-	-	-	-	-	+	-	628	-	-	-	-	-	-
25	II			0.06	10929	807	445	-	-	-	-	-	-	+	-	628	-	-	-	-	-	-
26	II			0.06	10938	807	445	-	-	-	-	-	-	+	-	628	-	-	-	-	-	-
27	II			0.06	11040	807	500	-	-	-	+	-	-	+	-	628	-	-	-	-	-	-
28	II			0.06	10956	807	526*	-	-	-	-	-	-	+	-	628	-	-	-	-	-	-
29	II			0.12	10942	807	219	-	-	-	-	-	-	+	-	628	-	-	-	-	-	-
30	II			0.12	10944	807	219	-	-	-	-	-	-	+	-	628	-	-	-	-	-	-
31	II			0.12	11038	807	219	-	-	-	-	-	-	+	-	628	-	-	-	-	-	-
32	II			0.12	11049	807	219	-	-	-	-	-	-	+	-	628	-	-	-	-	-	-
33	II			0.12	11056	807	219	-	-	-	-	-	-	+	-	628	-	-	-	-	-	-
34	II			0.12	10969	807	526*	-	-	-	-	-	-	+	-	628	-	-	-	-	-	-
35	II			0.12	11041	807	5	-	-	-	-	-	-	-	-	628	-	-	-	-	-	-
36	II			0.06	11023	17536	445	-	-	-	-	-	-	+	-	908	-	-	-	-	-	-
37	II			0.06	11046	17536	445	-	-	-	-	-	-	+	-	908	-	-	-	-	-	-
38	II			0.12	11048	17536	445	-	-	-	-	-	-	+	-	908	-	-	-	-	-	-
39	II			0.12	11057	17536	445	-	-	-	-	-	-	+	-	937	-	-	-	-	-	-
40	II			0.12	11139	20267	445	-	-	-	-	-	-	+	-	628	-	-	-	-	-	-
41	II			0.12	11141	20276	525*	-	-	-	-	-	-	+	-	937	-	-	-	-	-	-
42	II			0.12	11123	20277	274	-	-	-	+	-	-	+	-	937	-	-	-	-	-	-
43	II			0.12	11140	20277	274	-	-	-	+	-	-	+	-	937	-	-	-	-	-	-
44	II			0.12	11108	20287	274	-	-	-	+	-	-	+	-	937	-	-	-	-	-	-
45	II			0.12	11007	20615	219	-	-	-	-	-	-	+	-	628	-	-	-	-	-	-
46	II			0.12	11028	20619	129	-	-	-	-	-	-	+	-	628	-	-	-	-	-	-
47	II			0.12	10970	21651	142	-	-	-	-	-	-	+	-	670	-	-	-	-	-	-
48	II			0.06	10922	5941	219	-	-	-	-	-	-	+	-	628	-	-	-	-	-	-
49	II			0.06	10901	3369	445	-	-	-	-	-	-	+	-	628	-	-	-	-	-	-
50	II			0.06	10910	4570	445	-	-	-	-	-	-	+	-	628	-	-	-	-	-	-
51	II			0.12	10921	4570	129	-	-	-	-	-	-	+	-	628	-	-	-	-	-	-
52	II			0.12	10911	5941	219	-	-	-	-	-	-	+	-	628	-	-	-	-	-	-
53	II			0.12	10920	807	219	-	-	-	-	-	-	+	-	628	-	-	-	-	-	-
54	II			0.12	10923	807	219	-	-	-	-	-	-	+	-	628	-	-	-	-	-	-
55	II			0.12	10983	18894	374	-	-	-	-	-	-	+	-	628	-	-	-	-	-	-
56	II			0.25	10930	3321	374	-	-	-	-	-	-	+	-	628	-	-	-	-	-	-
57	II			0.25	10962	3321	374	-	-	-	-	-	-	+	-	628	-	-	-	-	-	-
58	II			0.12	10981	16174	374	-	-	-	-	-	-	+	-	628	-	-	-	-	-	-
59	II			0.12	10908	-	142	-						+		670	-		-	-	-	-
60	III	35	0.12	0.12	10943	19572	129	-	-	-	-	-	-	+	-	628	-	-	-	-	-	-
61	III			0.12	10947	6226	69	-	-	-	-	-	-	+	+	628	-	-	-	-	-	-
62	III			0.01	11121	20269	122	-	-	-	+	-	-	+	-	937	-	-	-	-	-	-
63	III			0.02	11128	20268	122	-	-	-	+	-	-	+	-	908	-	-	-	-	-	-
64	III			0.02	11133	-	122	-	-	-	+	-	-	+	-	937	-	-	-	-	-	-
65	III			0.03	11118	13994	122	-	-	-	+	-	-	+	-	937	-	-	-	-	-	-
66	III			0.03	11102	20282	122	-	-	-	+	-	-	+	-	937	-	-	-	-	-	-
67	III			0.03	11138	-	122	-	-	-	+	-	-	+	-	937	-	-	-	-	-	-
68	III			0.06	11113	18898	122	-	-	-	+	-	-	+	-	937	-	-	-	-	-	-
69	III			0.06	11109	20286	122	-	-	-	+	-	-	+	-	937	-	-	-	-	-	-
70	III			0.12	10950	15589	122	-	-	-	+	-	-	+	-	937	-	-	-	-	-	-
71	III			0.12	10963	15589	122	-	-	-	+	-	-	+	-	937	-	-	-	-	-	-
72	III			0.12	11112	18898	122	-	-	-	+	-	-	+	-	937	-	-	-	-	-	-
73	III			0.12	11119	20269	122	-	-	-	+	-	-	+	-	937	-	-	-	-	-	-
74	III			0.12	11137	20269	122	-	-	-	+	-	-	+	-	937	-	-	-	-	-	-
75	III			0.12	10988	20610	122	-	-	-	+	-	-	+	-	937	-	-	-	-	-	-
76	III			0.12	10967	21649	122	-	-	-	+	-	-	+	-	937	-	-	-	-	-	-
77	III			0.25	11111	19778	122	-	-	-	+	-	-	+	-	937	-	-	-	-	-	-
78	III			0.25	10966	21649	122	-	-	-	+	-	-	+	-	937	-	-	-	-	-	-
79	III			0.25	10913	17375	122	-	-	-	+	-	-	+	-	937	-	-	-	-	-	-
80	III			0.25	10919	-	432	-	-	-	+	-	-	+	-	937	-	-	-	-	-	-
81	III			0.5	11117	20289	122	-	-	-	+	-	-	+	-	937	-	-	-	-	-	-
82	III			0.5	10968	21649	122	-	-	-	+	-	-	+	-	937	-	-	-	-	-	-
83	III			0.06	11130	20290	216	-	-	-	+	-	-	+	+	937	-	-	-	-	-	-
84	III			0.03	11043	20614	62	-	-	-	+	-	+	+	-	908	-	-	-	-	-	-
85	III			0.06	10959	1993	62	-	-	-	+	-	+	+	-	908	-	-	-	-	-	-
86	III			0.06	10941	18947	62	-	-	-	+	-	+	+	-	908	-	-	-	-	-	-
87	III			0.06	10946	18947	62	-	-	-	+	-	+	+	-	908	-	-	-	-	-	-
88	III			0.06	10958	20614	62	-	-	-	+	-	+	+	-	908	-	-	-	-	-	-
89	III			0.12	11134	1993	62	-	-	-	+	-	+	+	-	908	-	-	-	-	-	-
90	III			0.12	11104	20273	62	-	-	-	+	-	+	+	-	908	-	-	-	-	-	-
91	III			0.12	11145	20273	62	-	-	-	+	-	+	+	-	908	-	-	-	-	-	-
92	III			0.12	10945	18947	62	-	-	-	+	-	+	+	-	908	-	-	-	-	-	-
93	III			0.12	11037	20609	62	-	-	-	+	-	+	+	-	908	-	-	-	-	-	-
94	III			0.25	10934	18947	62	-	-	-	+	-	+	+	-	908	-	-	-	-	-	-
95	IV	23	0.12	0.02	11044	20617	25	-	-	-	-	+	-	+	-	937	-	-	-	-	-	-
96	IV			0.03	10957	20617	25	-	-	-	-	+	-	+	-	937	-	-	-	-	-	-
97	IV			0.12	10952	21648	25	-	-	-	-	+	-	+	-	937	-	-	-	-	-	-
98	IV			0.03	11152	4706	288	-	+	-	-	-	-	+	+	908	-	-	-	-	-	-
99	IV			0.06	11101	20283	288	-	+	-	-	-	-	+	+	908	-	-	-	-	-	-
100	IV			0.06	11114	20285	288	-	+	-	-	-	-	+	+	3888	-	-	-	-	-	-
101	IV			0.06	11149	4706	288	-	+	-	-	-	-	+	+	3888	-	-	-	-	-	-
102	IV			0.12	11153	20278	288	-	+	-	-	-	-	+	+	937	-	-	-	-	-	-
103	IV			0.12	11009	20616	528*	-	+	-	-	-	-	+	+	908	-	-	-	-	-	-
104	IV			0.12	11010	20616	528*	-	+	-	-	-	-	+	+	908	-	-	-	-	-	-
105	IV			0.25	11032	2212	288	-	+	-	-	-	-	+	+	908	-	-	-	-	-	-
106	IV			0.5	10904	2212	288	-	+	-	-	-	-	+	+	937	-	-	-	-	-	-
107	IV			0.5	10902	2212	455	-	+	-	-	-	-	+	+	908	-	-	-	-	-	-
108	IV			1	10591	13058	288	-	+	-	-	-	-	+	+	908	-	-	-	-	-	-
109	IV			0.12	10982	20611	232	-	+	-	-	+	-	+	-	908	-	-	-	-	-	-
110	IV			0.12	11155	19050	19	-	+	-	-	+	-	+	-	908	-	-	-	-	-	-
111	IV			0.25	10949	14700	19	-	+	-	-	+	-	+	-	908	-	-	-	-	-	-
112	IV			0.5	10961	14700	19	-	+	-	-	+	-	+	-	908	-	-	-	-	-	-
113	IV			0.5	11147	19050	19	-	+	-	-	+	-	+	-	908	-	-	-	-	-	-
114	IV			0.12	10984	18131	256	-	+	-	+	-	-	+	-	937	-	-	-	-	-	-
115	IV			0.25	10604	5185	113	-	+	+	-	-	-	+	+	908	-	-	-	-	-	-
116	IV			0.02	11122	1152	142	-	-	-	-	-	-	+	-	670	-	-	-	-	-	-
117	IV			0.25	11045	20618	19	-	+	-	-	+	-	+	-	908	-	-	-	-	-	-
118	V	13	0.25	8	10951	17380	526*	-	-	-	-	-	-	+	-	3353	+	+	-	-	-	-
119	V			0.12	11125	20272	529*	+	-	-	-	-	-	+	-	3353	+	+	-	-	-	-
120	V			0.12	11116	20274	445	-	-	-	-	-	-	+	-	3353	+	+	-	-	-	-
121	V			4	11024	16953	445	-	-	-	-	-	-	+	-	3353	+	+	-	-	-	-
122	V			0.06	11144	16953	445	-	-	-	-	-	-	+	-	3353	+	+	-	-	-	-
123	V			4	10940	12302	122	-	-	-	+	-	-	+	-	3353	+	+	-	-	-	-
124	V			0.25	11148	5624	432	-	-	-	+	-	-	+	-	3354	+	+	-	-	-	-
125	V			2	11154	5624	432	-	-	-	+	-	-	+	-	937	-	-	-	-	-	-
126	V			0.12	11100	19838	432	-	-	-	+	-	-	+	-	3359	+	+	-	-	-	-
127	V			0.12	11105	19838	432	-	-	-	+	-	-	+	-	3359	+	+	-	-	-	-
128	V			0.25	11107	19838	432	-	-	-	+	-	-	+	-	3359	+	+	-	-	-	-
129	V			0.03	11103	20281	432	-	-	-	+	-	-	+	-	3359	+	+	-	-	-	-
130	V			8	10953	17380	25	-	-	-	-	+	-	+	-	3353	+	+	-	-	-	-
131	VI	23	2	2	10927	12302	485	+	+	-	-	-	-	+	-	3353	+	+	-	-	-	-
132	VI			2	10926	12302	485	+	+	-	-	-	-	+	-	3353	+	+	-	-	-	-
133	VI			0.03	11008	14502	530*	+	+	-	-	-	-	+	-	3353	+	+	-	-	-	-
134	VI			0.03	11018	14502	485	+	+	-	-	-	-	+	-	3353	+	+	-	-	-	-
135	VI			8	10954	17380	485	+	+	-	-	-	-	+	-	3353	+	+	-	-	-	-
136	VI			2	11124	18787	485	+	+	-	-	-	-	+	-	3353	+	+	-	-	-	-
137	VI			2	11131	18787	485	+	+	-	-	-	-	+	-	3353	+	+	-	-	-	-
138	VI			1	11143	20275	530*	+	+	-	-	-	-	+	-	3353	+	+	-	-	-	-
139	VI			0.5	11151	20279	485	+	+	-	-	-	-	+	-	3353	+	+	-	-	-	-
140	VI			1	11150	20280	485	+	+	-	-	-	-	+	-	3353	+	+	-	-	-	-
141	VI			0.5	11115	20284	485	+	+	-	-	-	-	+	-	3353	+	+	-	-	-	-
142	VI			0.25	11120	20288	485	+	+	-	-	-	-	+	-	3353	+	+	-	-	-	-
143	VI			0.5	11129	20291	485	+	+	-	-	-	-	+	-	3353	+	+	-	-	-	-
144	VI			0.12	11135	20293	485	+	+	-	-	-	-	+	-	3353	+	+	-	-	-	-
145	VI			0.25	11106	20294	485	+	+	-	-	-	-	+	-	3353	+	+	-	-	-	-
146	VI			0.06	10955	21650	485	+	+	-	-	-	-	+	-	3353	+	+	-	-	-	-
147	VI			4	10925	21650	530*	+	+	-	-	-	-	+	-	3353	+	+	-	-	-	-
148	VI			4	10924	21650	485	+	+	-	-	-	-	+	-	3353	+	+	-	-	-	-
149	VI			4	10909	17380	530*	+	+	-	-	-	-	+	-	3353	+	+	-	-	-	-
150	VI			4	10900	20602	485	+	+	-	-	-	-	+	-	3353	+	+	-	-	-	-
151	VI			4	10903	17380	485	+	+	-	-	-	-	+	-	3353	+	+	-	-	-	-
152	VI			4	10915	20602	485	+	+	-	-	-	-	+	-	3353	+	+	-	-	-	-
153	VI			4	10918	20602	485	+	+	-	-	-	-	+	-	3353	+	+	-	-	-	-
154	VII	2	4	4	10914	17380	485	+	+	-	-	-	-	+	-	3353	+	+	+	+	+	+
155	VII			4	11039	16169	122	-	-	-	+	-	-	+	-	937	-	-	+	+	+	+
156		7		0.25	11047	18947	142	-	-	-	-	-	-	-	+	908	-	-	-	-	-	-
157				2	11142	4550	520	+	-	-	-	-	-	-	+	994	-	-	-	-	-	-
158				2	11146	5714	299	-	-	-	-	-	-	-	+	908	-	-	-	-	-	-
159				0.12	11050	19572	129	-	-	-	-	-	-	+	-	628	-	-	-	-	-	-
160				1	10912	-	219	-	-	-	-	-	-	+	-	628	-	-	-	-	-	-
161				0.12	11127	20271	189	-	-	-	-	-	-	-	-	3381	-	-	-	-	-	-
162				4	11025	19572	129	-	-	-	-	-	-	+	-	937	-	-	-	-	-	-
							* Newly discovered alleles
